# Supplementary material for: Tooth loss and associated factors during periodontal maintenance care in young adults with Grade C Periodontitis at a tertiary care center in Kathmandu, Nepal
Source: PLoS One. 2026 Jun 26;21(6):e0352255. doi: 10.1371/journal.pone.0352255 (PMC13309045; doi:10.1371/journal.pone.0352255)
Supplement: S1 File — (XLSX) [file pone.0352255.s001.xlsx]

## Sheet: Sheet1
S.no	Name	Gender	Smoking	Diabetes	Generalized	Mo/In	Regular PMC	Irregualr PMC	Maxilla T0	maxilla T1	Mandible T0	Mandible T1	Total teeth To	totall teeth T1	months	tooth loss	anterior T0	Anterior T1	Molar T0	Molar T1	BL 30-60% T0	BL>60%	With FI T0	With FI T1	Mean PD T0	Mean PD T1	Mean CAL T0	Mean CAL T1	Mobility II T0	Mobility II T1	Mobility III T0	Mobility III T1
1	A	1	1	0	1	0	1	0	14	14	13	13	27	27			19	19	8	8	0	1	4	2	3.53	2.4	4.7	3.2	5	2	2	2
2	B	2	0	0	0	1	0	1	14	14	14	14	28	28			20	20	8	8	1	0	2	1	3.3	1.7	3.47	2.3	5	2	0	0
3	C	1	1	0	1	0	0	1	14	14	12	12	26	26			19	19	7	7	0	1	2	1	3.64	1.78	4.8	3.48	3	1	2	2
4	D	1	1	0	0	1	1	0	14	14	14	14	28	28			20	20	8	8	1	0	2	1	3.1	2.1	3.6	1.4	1	1	1	1
5	E	2	0	0	1	0	1	0	14	14	12	11	26	25	21	1	19	18	7	7	0	1	5	6	4.65	2.9	6.83	4.1	6	3	2	1
6	F	1	0	0	0	1	1	0	14	14	14	14	28	28			20	20	8	8	0	1	3	1	3.4	2.5	2.29	1.9	2	1	3	1
7	G	1	1	0	1	0	0	1	11	11	11	11	22	22			17	17	5	5	0	1	6	7	3.9	1.34	6.3	4.31	3	1	5	5
8	H	2	0	0	1	0	0	1	14	14	13	12	27	26	15	1	19	18	8	8	0	1	2	2	5.67	3.56	6.37	4.8	5	4	7	8
9	I	2	0	0	0	1	1	0	14	14	14	14	28	28			20	20	8	8	1	0	2	1	3.1	1.87	2.16	1.78	3	1	4	2
10	J	1	0	0	0	1	0	1	13	13	14	14	27	27			19	19	8	8	1	0	1	1	2.04	1.1	3.8	2.21	2	1	0	0
11	K	1	0	0	1	0	1	0	14	13	14	14	28	27	24	1	20	20	8	7	0	1	5	4	5.54	3.56	6.14	4.87	5	3	5	4
12	L	1	0	0	0	1	1	0	14	14	14	14	28	28			20	20	8	8	0	1	5	4	3.8	1.2	2.72	1.72	4	3	1	1
13	M	1	0	0	1	0	0	1	14	14	12	12	26	26			19	19	7	7	0	1	4	4	4.91	2.8	5.19	4.1	5	4	3	4
14	N	2	0	0	0	1	0	1	14	14	14	14	28	28			20	20	8	8	1	0	1	1	3.91	2.2	2.3	1.4	2	0	0	0
15	O	1	1	0	1	0	0	1	14	13	14	14	28	27	9	1	20	20	8	7	0	1	3	2	5.29	3.2	6.45	4.37	7	5	3	3
16	P	2	0	0	0	1	0	1	13	13	14	14	27	27			19	19	8	8	0	1	2	2	3.6	1.6	3.1	2.5	4	3	3	3
17	Q	2	0	0	0	1	0	1	13	13	13	13	26	26			20	20	6	6	0	1	2	2	2.35	1.98	2.9	1.92	3	2	0	0
18	R	2	0	0	1	0	0	1	14	14	14	13	28	27	12	1	20	19	8	8	0	1	2	2	5.4	2.92	5.89	3.78	4	2	4	3
19	S	1	0	0	0	1	0	1	14	14	14	14	28	28			20	20	8	8	1	0	2	1	2.7	1.6	2.1	0.89	3	1	1	1
20	T	2	0	0	1	0	1	0	14	14	13	12	27	26	9	1	20	20	7	6	0	1	6	6	5.53	3.2	6.98	5.7	2	0	9	7
21	U	2	0	0	1	0	1	0	14	14	14	14	28	28			20	20	8	8	0	1	1	1	5.2	2.89	4.78	2.53	6	3	8	5
22	V	2	0	0	1	0	1	0	13	13	14	14	27	27			20	20	7	7	0	1	5	3	4.2	1.6	4.98	2.08	6	4	3	1
23	W	1	1	0	0	1	1	0	14	14	14	14	28	28			20	20	8	8	0	1	2	1	5.36	2.8	4.97	3.6	3	1	2	1
24	X	1	0	0	0	1	0	1	13	13	14	14	27	27			19	19	8	8	1	0	2	1	2.36	1.2	2.49	1.1	5	2	0	0
25	Y	1	0	0	0	1	0	1	14	14	14	13	28	27	12	1	20	19	8	8	0	1	3	3	4.26	2.9	5.14	4.89	7	4	4	4
26	Z	1	0	0	1	0	1	0	14	14	13	13	27	27			20	20	7	7	0	1	2	1	4.8	2.8	5.15	3.9	7	3	3	1
27	A	1	0	0	1	0	1	0	13	12	14	14	27	26	21	1	20	20	7	6	0	1	6	3	5.9	2.95	6.7	4.2	9	4	5	2
28	B	2	1	0	1	0	1	0	12	12	14	14	26	26			18	18	8	8	0	1	5	3	4.9	2.7	5.7	3.8	11	6	4	3
29	C	2	0	0	1	0	1	0	14	14	13	13	27	27			19	19	8	8	0	1	4	2	5.7	3.2	5.48	3.7	6	2	1	0
30	D	1	1	0	1	0	1	0	14	14	13	13	27	27			19	19	8	8	0	1	3	1	5.01	3.1	5.86	4.1	2	0	3	1
31	E	1	0	0	0	1	1	0	13	13	14	14	27	27			19	19	8	8	0	1	3	2	4.9	2.1	4.4	2.1	4	2	2	1
32	F	2	0	0	1	0	0	1	14	14	14	13	28	27	9	1	20	20	8	7	0	1	4	3	5.6	3.2	7.1	4.89	6	4	4	2
33	G	1	0	0	1	0	1	0	14	14	14	14	28	28			20	20	8	8	1	0	3	1	5.53	2.63	5.76	2.67	5	2	2	1
34	H	1	1	0	1	0	1	0	13	13	14	14	27	27			20	20	7	7	0	1	2	1	5.7	3.2	4.9	2.2	6	4	3	1
35	I	1	0	0	1	0	0	1	13	13	14	14	27	27			19	19	8	8	1	0	3	1	3.8	1.5	4.7	2.09	5	2	4	3
36	J	1	0	0	0	1	1	0	14	14	14	14	28	28			20	20	8	8	1	0	5	3	3.2	2.2	4.2	2.7	4	1	2	1
37	K	1	0	0	1	0	1	0	14	14	12	12	26	26			19	19	7	7	0	1	4	2	5.1	2.2	5.8	3.2	4	2	5	3
38	L	1	1	0	0	1	1	0	14	14	14	14	28	28			20	20	8	8	1	0	2	1	3.9	2.1	4.7	3.28	3	1	2	1
39	M	1	0	0	1	0	1	0	13	13	14	14	27	27			19	19	8	8	0	1	4	2	5.6	2.7	7.42	4.6	7	4	5	3
40	N	2	0	0	0	1	1	0	14	14	14	14	28	28			20	20	8	8	1	0	2	1	3.1	2.4	4.7	2.9	3	1	1	1
41	O	1	0	0	1	0	0	1	13	12	14	14	27	26	9	1	19	19	8	7	0	1	4	3	5.3	3.4	7.2	4.2	7	5	2	1
42	P	1	0	0	0	1	1	0	14	14	14	14	28	28			20	20	8	8	1	0	2	1	3.7	2.7	5.3	3.1	3	1	1	1
43	Q	1	1	0	1	0	0	1	14	13	13	13	27	26	12	1	20	19	7	7	0	1	5	4	5.8	3.9	7.3	4.1	7	5	3	3
44	R	2	0	0	1	0	1	0	12	12	14	14	26	26			20	20	6	6	0	1	3	2	4.2	2.1	6.2	3.7	6	3	2	1
45	S	2	0	0	1	0	1	0	14	14	14	14	28	28			20	20	8	8	0	1	4	3	5.1	3.9	5.7	3.1	3	1	2	2
46	T	1	1	0	0	1	0	1	13	13	14	13	27	26	12	1	19	19	8	7	0	1	3	2	3.64	2.1	4.25	3.2	5	4	1	0
47	U	1	1	0	1	0	0	1	13	13	14	14	27	27			19	19	8	8	0	1	4	3	4.8	2.78	6.5	4.1	4	2	2	1
48	V	2	0	0	1	0	0	1	14	14	14	14	28	28			20	20	8	8	0	1	2	2	4.91	2.6	5.43	3.12	4	2	4	3
49	W	1	1	0	1	0	1	0	14	13	13	13	27	26	18	1	19	19	8	7	0	1	6	4	5.7	2.6	6.7	3.7	5	3	2	2
50	X	2	0	0	1	0	1	0	13	13	13	13	26	26			19	19	7	7	0	1	5	4	5.4	2.69	5.9	3.9	7	4	3	3
51	Y	1	1	0	1	0	1	0	14	14	14	14	28	28			20	20	8	8	1	0	2	1	2.51	1.04	3.98	2.57	5	4	4	3
52	Z	2	0	0	1	0	1	0	13	13	14	14	27	27			20	20	7	7	0	1	5	3	4.2	1.6	4.89	2.08	6	4	3	1
53	A	1	0	0	0	1	1	0	14	14	14	14	28	28			20	20	8	8	0	1	2	1	5.9	3.1	6.5	4.7	3	1	2	1
54	B	1	0	0	0	1	0	1	13	13	14	14	27	27			19	19	8	8	1	0	2	1	3.9	2.2	5.2	3.1	5	2	0	0
55	C	1	0	0	0	1	0	1	14	14	14	14	28	28			20	20	8	8	0	1	3	3	3.79	3.05	4.39	3.5	7	4	4	4
56	D	1	0	0	1	0	1	0	14	14	13	13	27	27			20	20	7	7	0	1	2	1	3.8	1.72	5.78	3.9	7	3	3	1
57	E	1	0	0	1	0	1	0	13	13	14	14	27	27			20	20	7	7	0	1	6	3	4.9	2.89	6.1	3.9	9	4	5	2
58	F	2	1	0	1	0	1	0	12	12	14	14	26	26			18	18	8	8	0	1	5	3	4.2	2.9	5.9	3.87	11	6	4	3
59	G	2	0	0	1	0	1	0	14	14	13	13	27	27			19	19	8	8	0	1	3	2	3.06	2	5.4	3.4	4	2	1	0
60	H	1	1	0	1	0	1	0	13	13	14	13	27	26	15	1	19	19	8	7	0	1	6	4	5.2	3.2	6.4	4.3	9	4	2	2
61	I	2	0	0	0	1	1	0	14	14	14	14	28	28			20	20	8	8	1	0	3	2	4.5	3.1	4.5	3.9	3	1	1	0
62	J	1	0	0	1	0	1	0	14	14	14	14	28	28			20	20	8	8	0	1	6	5	5.14	2.04	5.2	3.86	7	3	4	3
63	K	1	0	0	1	0	0	1	11	10	12	12	23	22	24	1	17	16	6	6	0	1	6	5	4.69	3.2	7.6	5.8	7	4	4	3
